# Supplementary material for: Liddle syndrome due to a novel mutation in the γ subunit of the epithelial sodium channel (ENaC) in family from Russia: a case report
Source: BMC Nephrol. 2019 Oct 26;20:389. doi: 10.1186/s12882-019-1579-4 (PMC6815463; doi:10.1186/s12882-019-1579-4)
Supplement: Supplementary file 1 — Additional file 1. Genes and exons that have been sequenced in all patients. The file is a list of genes that were sequenced during the analysis, with indication of the number of sequenced exons for each gene. [file 12882_2019_1579_MOESM1_ESM.xlsx]

## Sheet: Лист1
	Gene	Transcript	Sequenced exons
	AGRN	NM_198576	All
	TNFRSF4	NM_003327	All
	TAS1R3	NM_152228	All
	MRPL20	NM_017971	All
	GABRD	NM_000815	All
	SKI	NM_003036	All
	PEX10	NM_153818	All
	MMEL1	NM_033467	All
	PRDM16	NM_022114	All
	TP73	NM_005427	All
	NPHP4	NM_015102	All
	KCNAB2	NM_001199862	All
	TNFRSF25	NM_148965	All
	PLEKHG5	NM_001265593	All
	TAS1R1	NM_138697	All
	CAMTA1	NM_015215	All
	PER3	NM_016831	All
	UTS2	NM_021995	All
	PARK7	NM_007262	All
	ENO1	NM_001428	All
	CA6	NM_001270500	All
	SLC2A5	NM_003039	All
	H6PD	NM_004285	All
	PIK3CD	NM_005026	All
	KIF1B	NM_015074	All
	PGD	NM_002631	All
	PEX14	NM_004565	All
	MASP2	NM_006610	All
	MTOR	NM_004958	All
	UBIAD1	NM_013319	All
	MTHFR	NM_005957	All
	NPPA	NM_006172	All
	NPPB	NM_002521	All
	PLOD1	NM_000302	All
	MFN2	NM_001127660	All
	MIIP	NM_021933	All
	TNFRSF1B	NM_001066	All
	DHRS3	NM_004753	All
	CTRC	NM_007272	All
	CASP9	NM_001229	All
	RSC1A1	NM_006511	All
	SLC25A34	NM_207348	All
	FBLIM1	NM_017556	All
	HSPB7	NM_014424	All
	EPHA2	NM_004431	All
	SPATA21	NM_198546	All
	ATP13A2	NM_022089	All
	SDHB	NM_003000	All
	PAX7	NM_002584	All
	TAS1R2	NM_152232	All
	ALDH4A1	NM_003748	All
	EMC1	NM_015047	All
	HTR6	NM_000871	All
	PLA2G2A	NM_001161728	All
	PLA2G5	NM_000929	All
	PLA2G2D	NM_012400	All
	CDA	NM_001785	All
	PINK1	NM_032409	All
	DDOST	NM_005216	All
	KIF17	NM_020816	All
	ECE1	NM_001113349	All
	ALPL	NM_000478	All
	HSPG2	NM_005529	All
	WNT4	NM_030761	All
	ZBTB40	NM_014870	All
	C1QA	NM_015991	All
	C1QC	NM_001114101	All
	C1QB	NM_000491	All
	EPHB2	NM_004442	All
	ID3	NM_002167	All
	RPL11	NM_000975	All
	GALE	NM_001127621	All
	HMGCL	NM_000191	All
	FUCA1	NM_000147	All
	CNR2	NM_001841	All
	GRHL3	NM_198174	All
	RUNX3	NM_004350	All
	LDLRAP1	NM_015627	All
	STMN1	NM_001145454	All
	SLC30A2	NM_001004434	All
	TRIM63	NM_032588	All
	CNKSR1	NM_006314	All
	CATSPER4	NM_198137	All
	DHDDS	NM_024887	All
	ARID1A	NM_006015	All
	PIGV	NM_017837	All
	NR0B2	NM_021969	All
	NUDC	NM_006600	All
	FCN3	NM_003665	All
	PTAFR	NM_000952	All
	SESN2	NM_031459	All
	OPRD1	NM_000911	All
	EPB41	NM_001166005	All
	PTPRU	NM_005704	All
	FABP3	NM_004102	All
	HCRTR1	NM_001525	All
	CCDC28B	NM_024296	All
	LCK	NM_001042771	All
	TSSK3	NM_052841	All
	YARS	NM_003680	All
	AK2	NM_001625	All
	AZIN2	NM_052998	All
	GJB4	NM_153212	All
	GJB3	NM_001005752	All
	GJA4	NM_002060	All
	DLGAP3	NM_001080418	All
	ZMYM6	NM_007167	All
	SFPQ	NM_005066	All
	AGO1	NM_012199	All
	TEKT2	NM_014466	All
	COL8A2	NM_005202	All
	MRPS15	NM_031280	All
	CSF3R	NM_156039	All
	GRIK3	NM_000831	All
	SNIP1	NM_024700	All
	RSPO1	NM_001242908	All
	MTF1	NM_005955	All
	NDUFS5	NM_001184979	All
	MYCL	NM_001033082	All
	MFSD2A	NM_001136493	All
	PPT1	NM_000310	All
	RLF	NM_012421	All
	ZMPSTE24	NM_005857	All
	COL9A2	NM_001852	All
	SMAP2	NM_022733	All
	EXO5	NM_022774	All
	RIMS3	NM_014747	All
	KCNQ4	NM_004700	All
	EDN2	NM_001956	All
	CLDN19	NM_148960	All
	P3H1	NM_001243246	All
	ERMAP	NM_018538	All
	SLC2A1	NM_006516	All
	CFAP57	NM_001195831	All
	MPL	NM_005373	All
	SZT2	NM_015284	All
	PTPRF	NM_002840	All
	ST3GAL3	NM_174964	All
	PTCH2	NM_003738	All
	EIF2B3	NM_020365	All
	UROD	NM_000374	All
	MUTYH	NM_001128425	All
	MMACHC	NM_015506	All
	IPP	NM_005897	All
	POMGNT1	NM_001243766	All
	RAD54L	NM_001142548	All
	UQCRH	NM_006004	All
	FAAH	NM_001441	All
	CYP4B1	NM_001099772	All
	TAL1	NM_003189	All
	STIL	NM_001048166	All
	CMPK1	NM_016308	All
	FOXE3	NM_012186	All
	AGBL4	NM_032785	All
	CDKN2C	NM_078626	All
	ORC1	NM_001190818	All
	SCP2	NM_002979	All
	CPT2	NM_000098	All
	LRP8	NM_004631	All
	DIO1	NM_001039715	All
	MRPL37	NM_016491	All
	PARS2	NM_152268	All
	DHCR24	NM_014762	All
	BSND	NM_057176	All
	PCSK9	NM_174936	All
	USP24	NM_015306	All
	PRKAA2	NM_006252	All
	C8A	NM_000562	All
	C8B	NM_000066	All
	TACSTD2	NM_002353	All
	JUN	NM_002228	All
	HOOK1	NM_015888	All
	CYP2J2	NM_000775	All
	NFIA	NM_001145512	All
	ANGPTL3	NM_014495	All
	FOXD3	NM_012183	All
	ALG6	NM_013339	All
	PGM1	NM_001172818	All
	JAK1	NM_002227	All
	DNAJC6	NM_001256864	All
	LEPR	NM_002303	All
	PDE4B	NM_002600	All
	SLC35D1	NM_015139	All
	IL23R	NM_144701	All
	IL12RB2	NM_001559	All
	RPE65	NM_000329	All
	CTH	NM_001902	All
	NEGR1	NM_173808	All
	FPGT-TNNI3K	NM_001112808	All
	TNNI3K	NM_015978	All
	LHX8	NM_001256114	All
	ACADM	NM_001127328	All
	MSH4	NM_002440	All
	NEXN	NM_144573	All
	FUBP1	NM_003902	All
	IFI44L	NM_006820	All
	BCL10	NM_003921	All
	DDAH1	NM_012137	All
	ZNHIT6	NM_017953	All
	CLCA2	NM_006536	All
	CLCA1	NM_001285	All
	SELENOF	NM_203341	All
	ZNF644	NM_201269	All
	TGFBR3	NM_003243	All
	GLMN	NM_053274	All
	GFI1	NM_001127216	All
	EVI5	NM_005665	All
	RPL5	NM_000969	All
	GCLM	NM_002061	All
	ABCA4	NM_000350	All
	ABCD3	NM_002858	All
	F3	NM_001993	All
	ALG14	NM_144988	All
	DPYD	NM_000110	All
	AGL	NM_000642	All
	DBT	NM_001918	All
	VCAM1	NM_001078	All
	S1PR1	NM_001400	All
	COL11A1	NM_001854	All
	NTNG1	NM_001113226	All
	GPSM2	NM_013296	All
	SARS	NM_006513	All
	SORT1	NM_002959	All
	GNAI3	NM_006496	All
	GNAT2	NM_005272	All
	GSTM3	NM_000849	All
	CSF1	NM_000757	All
	ALX3	NM_006492	All
	SLC6A17	NM_001010898	All
	RBM15	NM_022768	All
	PROK1	NM_032414	All
	KCNA3	NM_002232	All
	CHI3L2	NM_004000	All
	OVGP1	NM_002557	All
	TMIGD3	NM_020683	All
	ADORA3	NM_000677	All
	DDX20	NM_007204	All
	KCND3	NM_004980	All
	SLC16A1	NM_003051	All
	PTPN22	NM_015967	All
	AP4B1	NM_001253852	All
	TRIM33	NM_015906	All
	AMPD1	NM_000036	All
	NRAS	NM_002524	All
	CSDE1	NM_001242891	All
	TSHB	NM_000549	All
	NGF	NM_002506	All
	VANGL1	NM_138959	All
	CASQ2	NM_001232	All
	SLC22A15	NM_018420	All
	CD58	NM_001779	All
	TTF2	NM_003594	All
	MAN1A2	NM_006699	All
	SPAG17	NM_206996	All
	TBX15	NM_152380	All
	WARS2	NM_015836	All
	PHGDH	NM_006623	All
	HMGCS2	NM_005518	All
	HJV	NM_213653	All
	RBM8A	NM_005105	All
	PEX11B	NM_003846	All
	FMO5	NM_001461	All
	CHD1L	NM_004284	All
	BCL9	NM_004326	All
	GJA5	NM_181703	All
	GJA8	NM_005267	All
	VPS45	NM_007259	All
	APH1A	NM_001077628	All
	PRPF3	NM_004698	All
	TARS2	NM_025150	All
	ECM1	NM_004425	All
	ADAMTSL4	NM_019032	All
	MCL1	NM_021960	All
	CTSK	NM_000396	All
	ARNT	NM_001668	All
	SETDB1	NM_001145415	All
	RFX5	NM_000449	All
	PSMB4	NM_002796	All
	POGZ	NM_015100	All
	MRPL9	NM_031420	All
	FLG	NM_002016	All
	LCE5A	NM_178438	All
	LCE3D	NM_032563	All
	SPRR3	NM_001097589	All
	LOR	NM_000427	All
	S100A14	NM_020672	All
	NPR1	NM_000906	All
	GATAD2B	NM_020699	All
	TPM3	NM_152263	All
	HAX1	NM_006118	All
	IL6R	NM_000565	All
	CHRNB2	NM_000748	All
	ADAR	NM_001111	All
	KCNN3	NM_001204087	All
	EFNA4	NM_182689	All
	DPM3	NM_018973	All
	MUC1	NM_001204285	All
	CLK2	NM_003993	All
	PKLR	NM_000298	All
	ASH1L	NM_018489	All
	SYT11	NM_152280	All
	RIT1	NM_001256821	All
	LAMTOR2	NM_014017	All
	LMNA	NM_170707	All
	SEMA4A	NM_001193300	All
	SLC25A44	NM_014655	All
	VHLL	NM_001004319	All
	MEF2D	NM_001271629	All
	IQGAP3	NM_178229	All
	MRPL24	NM_145729	All
	PRCC	NM_005973	All
	NTRK1	NM_002529	All
	PEAR1	NM_001080471	All
	ARHGEF11	NM_198236	All
	FCRL3	NM_052939	All
	CD1A	NM_001763	All
	CD1E	NM_030893	All
	SPTA1	NM_003126	All
	ACKR1	NM_001122951	All
	FCER1A	NM_002001	All
	CRP	NM_000567	All
	DUSP23	NM_017823	All
	PIGM	NM_145167	All
	KCNJ10	NM_002241	All
	KCNJ9	NM_004983	All
	ATP1A2	NM_000702	All
	PEX19	NM_002857	All
	NCSTN	NM_015331	All
	VANGL2	NM_020335	All
	CD244	NM_001166663	All
	USF1	NM_001276373	All
	NECTIN4	NM_030916	All
	PPOX	NM_000309	All
	NDUFS2	NM_001166159	All
	APOA2	NM_001643	All
	NR1I3	NM_001077482	All
	MPZ	NM_000530	All
	ATF6	NM_007348	All
	NOS1AP	NM_014697	All
	DDR2	NM_006182	All
	PBX1	NM_002585	All
	RXRG	NM_006917	All
	MGST3	NM_004528	All
	ALDH9A1	NM_000696	All
	TMCO1	NM_019026	All
	CD247	NM_198053	All
	ADCY10	NM_018417	All
	TBX19	NM_005149	All
	ATP1B1	NM_001677	All
	SLC19A2	NM_006996	All
	F5	NM_000130	All
	SELP	NM_003005	All
	SELL	NM_000655	All
	SELE	NM_000450	All
	KIFAP3	NM_014970	All
	GORAB	NM_152281	All
	PRRX1	NM_022716	All
	FMO3	NM_006894	All
	FMO2	NM_001460	All
	FMO1	NM_002021	All
	FMO4	NM_002022	All
	MYOC	NM_000261	All
	FASLG	NM_000639	All
	TNFSF4	NM_003326	All
	DARS2	NM_018122	All
	SERPINC1	NM_000488	All
	MRPS14	NM_022100	All
	TNR	NM_003285	All
	COP1	NM_022457	All
	SEC16B	NM_033127	All
	AXDND1	NM_144696	All
	NPHS2	NM_014625	All
	LHX4	NM_033343	All
	ACBD6	NM_032360	All
	MR1	NM_001531	All
	CACNA1E	NM_001205293	All
	RNASEL	NM_021133	All
	NPL	NM_030769	All
	DHX9	NM_001357	All
	LAMC1	NM_002293	All
	LAMC2	NM_005562	All
	NCF2	NM_001127651	All
	HMCN1	NM_031935	All
	PTGS2	NM_000963	All
	PLA2G4A	NM_024420	All
	RGS2	NM_002923	All
	TROVE2	NM_001173524	All
	CDC73	NM_024529	All
	CFHR5	NM_030787	All
	F13B	NM_001994	All
	ASPM	NM_018136	All
	ZBTB41	NM_194314	All
	CRB1	NM_201253	All
	LHX9	NM_020204	All
	PTPRC	NM_002838	All
	DDX59	NM_001031725	All
	CACNA1S	NM_000069	All
	TMEM9	NM_016456	All
	PKP1	NM_000299	All
	TNNT2	NM_001276345	All
	LAD1	NM_005558	All
	SYT2	NM_177402	All
	ADIPOR1	NM_015999	All
	ADORA1	NM_001048230	All
	CHI3L1	NM_001276	All
	CHIT1	NM_003465	All
	OPTC	NM_014359	All
	ATP2B4	NM_001684	All
	SNRPE	NM_003094	All
	REN	NM_000537	All
	KISS1	NM_002256	All
	MDM4	NM_002393	All
	DSTYK	NM_015375	All
	CDK18	NM_212503	All
	RAB29	NM_001135662	All
	SLC41A1	NM_173854	All
	SLC26A9	NM_134325	All
	AVPR1B	NM_000707	All
	IL10	NM_000572	All
	IL19	NM_153758	All
	PIGR	NM_002644	All
	C4BPA	NM_000715	All
	CR2	NM_001006658	All
	CD46	NM_172359	All
	LAMB3	NM_000228	All
	HSD11B1	NM_005525	All
	IRF6	NM_006147	All
	SYT14	NM_001146261	All
	HHAT	NM_001122834	All
	RD3	NM_001164688	All
	ATF3	NM_001206484	All
	FLVCR1	NM_014053	All
	PTPN14	NM_005401	All
	USH2A	NM_206933	All
	ESRRG	NM_001438	All
	TGFB2	NM_001135599	All
	SLC30A10	NM_018713	All
	IARS2	NM_018060	All
	RAB3GAP2	NM_012414	All
	HLX	NM_021958	All
	MIA3	NM_198551	All
	DISP1	NM_032890	All
	TLR5	NM_003268	All
	LBR	NM_002296	All
	EPHX1	NM_001136018	All
	PARP1	NM_001618	All
	PSEN2	NM_000447	All
	COQ8A	NM_020247	All
	MRPL55	NM_181462	All
	GJC2	NM_020435	All
	IBA57	NM_001010867	All
	OBSCN	NM_001271223	All
	TRIM17	NM_001024940	All
	HIST3H3	NM_003493	All
	ACTA1	NM_001100	All
	GALNT2	NM_004481	All
	AGT	NM_000029	All
	GNPAT	NM_014236	All
	EGLN1	NM_022051	All
	DISC1	NM_001164537	All
	TBCE	NM_001079515	All
	B3GALNT2	NM_152490	All
	LYST	NM_000081	All
	NID1	NM_002508	All
	EDARADD	NM_145861	All
	ACTN2	NM_001103	All
	MTR	NM_000254	All
	RYR2	NM_001035	All
	CHRM3	NM_000740	All
	RGS7	NM_002924	All
	EXO1	NM_130398	All
	SDCCAG8	NM_006642	All
	AKT3	NM_005465	All
	ZBTB18	NM_001278196	All
	HNRNPU	NM_031844	All
	SMYD3	NM_001167740	All
	NLRP3	NM_001079821	All
	OR13G1	NM_001005487	All
	SNTG2	NM_018968	All
	TPO	NM_000547	All
	PXDN	NM_012293	All
	MYT1L	NM_015025	All
	RPS7	NM_001011	All
	COLEC11	NM_001255985	All
	ALLC	NM_018436	All
	ADAM17	NM_003183	All
	KLF11	NM_003597	All
	ODC1	NM_002539	All
	ROCK2	NM_004850	All
	LPIN1	NM_001261428	All
	NBAS	NM_015909	All
	MYCN	NM_005378	All
	GEN1	NM_182625	All
	KCNS3	NM_002252	All
	NT5C1B-RDH14	NM_001199103	All
	NT5C1B	NM_001199087	All
	OSR1	NM_145260	All
	WDR35	NM_001006657	All
	RHOB	NM_004040	All
	HS1BP3	NM_022460	All
	APOB	NM_000384	All
	TP53I3	NM_004881	All
	ITSN2	NM_006277	All
	NCOA1	NM_003743	All
	ADCY3	NM_004036	All
	POMC	NM_000939	All
	DNMT3A	NM_022552	All
	HADHA	NM_000182	All
	HADHB	NM_000183	All
	DRC1	NM_145038	All
	OTOF	NM_194248	All
	KCNK3	NM_002246	All
	KHK	NM_006488	All
	MPV17	NM_002437	All
	EIF2B4	NM_172195	All
	ZNF513	NM_144631	All
	IFT172	NM_015662	All
	GCKR	NM_001486	All
	PCARE	NM_001029883	All
	ALK	NM_004304	All
	CAPN13	NM_144575	All
	XDH	NM_000379	All
	SRD5A2	NM_000348	All
	SPAST	NM_014946	All
	LTBP1	NM_206943	All
	CRIM1	NM_016441	All
	NDUFAF7	NM_144736	All
	PRKD3	NM_005813	All
	CYP1B1	NM_000104	All
	SOS1	NM_005633	All
	SLC8A1	NM_021097	All
	THADA	NM_022065	All
	ABCG5	NM_022436	All
	ABCG8	NM_022437	All
	LRPPRC	NM_133259	All
	PPM1B	NM_002706	All
	SLC3A1	NM_000341	All
	PREPL	NM_001171603	All
	SIX3	NM_005413	All
	SIX2	NM_016932	All
	EPAS1	NM_001430	All
	MCFD2	NM_001171507	All
	TTC7A	NM_020458	All
	EPCAM	NM_002354	All
	MSH2	NM_000251	All
	MSH6	NM_000179	All
	FOXN2	NM_002158	All
	LHCGR	NM_000233	All
	FSHR	NM_000145	All
	NRXN1	NM_004801	All
	PNPT1	NM_033109	All
	EFEMP1	NM_001039348	All
	FANCL	NM_001114636	All
	BCL11A	NM_022893	All
	PEX13	NM_002618	All
	FAM161A	NM_001201543	All
	COMMD1	NM_152516	All
	B3GNT2	NM_006577	All
	WDPCP	NM_015910	All
	MDH1	NM_001199111	All
	CEP68	NM_015147	All
	MEIS1	NM_002398	All
	PROKR1	NM_138964	All
	BMP10	NM_014482	All
	ANTXR1	NM_032208	All
	GFPT1	NM_001244710	All
	NFU1	NM_001002755	All
	ASPRV1	NM_152792	All
	TIA1	NM_022173	All
	FIGLA	NM_001004311	All
	CD207	NM_015717	All
	ATP6V1B1	NM_001692	All
	MCEE	NM_032601	All
	DYSF	NM_001130987	All
	CYP26B1	NM_019885	All
	SPR	NM_003124	All
	RAB11FIP5	NM_015470	All
	ALMS1	NM_015120	All
	STAMBP	NM_201647	All
	DGUOK	NM_080916	All
	BOLA3	NM_212552	All
	SLC4A5	NM_021196	All
	DCTN1	NM_004082	All
	MOGS	NM_006302	All
	MRPL53	NM_053050	All
	HTRA2	NM_013247	All
	DOK1	NM_001381	All
	HK2	NM_000189	All
	TACR1	NM_001058	All
	MRPL19	NM_014763	All
	REG1A	NM_002909	All
	SUCLG1	NM_003849	All
	TCF7L1	NM_031283	All
	GGCX	NM_000821	All
	SFTPB	NM_198843	All
	ST3GAL5	NM_003896	All
	IMMT	NM_006839	All
	REEP1	NM_022912	All
	CD8A	NM_171827	All
	FABP1	NM_001443	All
	EIF2AK3	NM_004836	All
	RPIA	NM_144563	All
	MRPS5	NM_031902	All
	ADRA2B	NM_000682	All
	TMEM127	NM_001193304	All
	SNRNP200	NM_014014	All
	ARID5A	NM_212481	All
	CNNM4	NM_020184	All
	SEMA4C	NM_017789	All
	COX5B	NM_001862	All
	ZAP70	NM_001079	All
	CNGA3	NM_001298	All
	INPP4A	NM_001134224	All
	COA5	NM_001008215	All
	LIPT1	NM_145199	All
	AFF3	NM_001025108	All
	CHST10	NM_004854	All
	NPAS2	NM_002518	All
	RFX8	NM_001145664	All
	IL1R1	NM_000877	All
	IL1RL1	NM_016232	All
	IL18R1	NM_003855	All
	IL18RAP	NM_003853	All
	MRPS9	NM_182640	All
	TGFBRAP1	NM_001142621	All
	FHL2	NM_001450	All
	NCK2	NM_001004720	All
	SLC5A7	NM_021815	All
	SULT1C2	NM_176825	All
	SULT1C4	NM_006588	All
	EDAR	NM_022336	All
	NPHP1	NM_001128178	All
	BCL2L11	NM_138621	All
	MERTK	NM_006343	All
	IL1A	NM_000575	All
	IL1B	NM_000576	All
	IL36RN	NM_012275	All
	IL1RN	NM_173842	All
	PAX8	NM_003466	All
	DPP10	NM_001178034	All
	INSIG2	NM_016133	All
	STEAP3	NM_001008410	All
	DBI	NM_001178017	All
	GLI2	NM_005270	All
	CNTNAP5	NM_130773	All
	GYPC	NM_002101	All
	BIN1	NM_139343	All
	ERCC3	NM_000122	All
	PROC	NM_000312	All
	MYO7B	NM_001080527	All
	PTPN18	NM_014369	All
	CCNT2	NM_058241	All
	RAB3GAP1	NM_001172435	All
	LCT	NM_002299	All
	MCM6	NM_005915	All
	DARS	NM_001349	All
	CXCR4	NM_003467	All
	HNMT	NM_006895	All
	KYNU	NM_003937	All
	ZEB2	NM_014795	All
	ORC4	NM_181742	All
	MBD5	NM_018328	All
	EPC2	NM_015630	All
	KIF5C	NM_004522	All
	MMADHC	NM_015702	All
	NEB	NM_004543	All
	CACNB4	NM_000726	All
	KCNJ3	NM_002239	All
	NR4A2	NM_006186	All
	GPD2	NM_000408	All
	ACVR1C	NM_145259	All
	ACVR1	NM_001111067	All
	SLC4A10	NM_001178015	All
	IFIH1	NM_022168	All
	GRB14	NM_004490	All
	SCN3A	NM_006922	All
	SCN2A	NM_001040143	All
	GALNT3	NM_004482	All
	TTC21B	NM_024753	All
	SCN1A	NM_006920	All
	SCN9A	NM_002977	All
	STK39	NM_013233	All
	CERS6	NM_001256126	All
	G6PC2	NM_021176	All
	ABCB11	NM_003742	All
	DHRS9	NM_001142271	All
	LRP2	NM_004525	All
	BBS5	NM_152384	All
	KLHL41	NM_006063	All
	PPIG	NM_004792	All
	UBR3	NM_172070	All
	GAD1	NM_000817	All
	TLK1	NM_001136554	All
	DCAF17	NM_025000	All
	CYBRD1	NM_024843	All
	SLC25A12	NM_003705	All
	DLX2	NM_004405	All
	ITGA6	NM_001079818	All
	PDK1	NM_002610	All
	WIPF1	NM_003387	All
	CHRNA1	NM_000079	All
	CHN1	NM_001822	All
	ATP5MC3	NM_001002258	All
	HOXD13	NM_000523	All
	HOXD10	NM_002148	All
	HOXD4	NM_014621	All
	NFE2L2	NM_006164	All
	AGPS	NM_003659	All
	PDE11A	NM_016953	All
	PRKRA	NM_003690	All
	PJVK	NM_001042702	All
	TTN	NM_001256850	All
	ZNF385B	NM_152520	All
	ITGA4	NM_000885	All
	CERKL	NM_201548	All
	NEUROD1	NM_002500	All
	FRZB	NM_001463	All
	NCKAP1	NM_205842	All
	ZNF804A	NM_194250	All
	TFPI	NM_006287	All
	COL3A1	NM_000090	All
	COL5A2	NM_000393	All
	SLC40A1	NM_014585	All
	PMS1	NM_000534	All
	MSTN	NM_005259	All
	HIBCH	NM_014362	All
	GLS	NM_014905	All
	STAT1	NM_007315	All
	SF3B1	NM_012433	All
	MARS2	NM_138395	All
	SATB2	NM_001172517	All
	AOX1	NM_001159	All
	NDUFB3	NM_002491	All
	CFLAR	NM_003879	All
	CASP10	NM_032977	All
	CASP8	NM_001080125	All
	TRAK2	NM_015049	All
	TMEM237	NM_001044385	All
	MPP4	NM_033066	All
	ALS2	NM_020919	All
	SUMO1	NM_001005781	All
	BMPR2	NM_001204	All
	CTLA4	NM_005214	All
	ICOS	NM_012092	All
	PARD3B	NM_152526	All
	NRP2	NM_201266	All
	NDUFS1	NM_001199984	All
	GPR1	NM_001261455	All
	FASTKD2	NM_001136194	All
	CPO	NM_173077	All
	KLF7	NM_001270944	All
	CREB1	NM_134442	All
	CRYGD	NM_006891	All
	CRYGC	NM_020989	All
	CRYGB	NM_005210	All
	IDH1	NM_005896	All
	PIKFYVE	NM_015040	All
	MAP2	NM_002374	All
	UNC80	NM_032504	All
	ACADL	NM_001608	All
	CPS1	NM_001875	All
	ERBB4	NM_005235	All
	SPAG16	NM_024532	All
	BARD1	NM_000465	All
	ABCA12	NM_173076	All
	ATIC	NM_004044	All
	FN1	NM_212482	All
	PECR	NM_018441	All
	XRCC5	NM_021141	All
	SMARCAL1	NM_001127207	All
	IGFBP5	NM_000599	All
	TNP1	NM_003284	All
	CXCR1	NM_000634	All
	GPBAR1	NM_170699	All
	PNKD	NM_015488	All
	SLC11A1	NM_000578	All
	BCS1L	NM_001079866	All
	CYP27A1	NM_000784	All
	PRKAG3	NM_017431	All
	WNT10A	NM_025216	All
	FEV	NM_017521	All
	IHH	NM_002181	All
	NHEJ1	NM_024782	All
	ABCB6	NM_005689	All
	DNAJB2	NM_006736	All
	DES	NM_001927	All
	GMPPA	NM_013335	All
	OBSL1	NM_015311	All
	INHA	NM_002191	All
	SLC4A3	NM_201574	All
	PAX3	NM_181459	All
	KCNE4	NM_080671	All
	SCG2	NM_003469	All
	MRPL44	NM_022915	All
	CUL3	NM_003590	All
	IRS1	NM_005544	All
	COL4A4	NM_000092	All
	COL4A3	NM_000091	All
	MFF	NM_020194	All
	SLC19A3	NM_025243	All
	TRIP12	NM_004238	All
	SP110	NM_080424	All
	SP100	NM_001080391	All
	GPR55	NM_005683	All
	HTR2B	NM_000867	All
	NPPC	NM_024409	All
	DIS3L2	NM_152383	All
	ECEL1	NM_004826	All
	PRSS56	NM_001195129	All
	CHRND	NM_000751	All
	CHRNG	NM_005199	All
	GIGYF2	NM_001103146	All
	KCNJ13	NM_002242	All
	NEU2	NM_005383	All
	ATG16L1	NM_030803	All
	SAG	NM_000541	All
	DGKD	NM_152879	All
	UGT1A8	NM_019076	All
	UGT1A10	NM_019075	All
	UGT1A9	NM_021027	All
	UGT1A7	NM_019077	All
	UGT1A6	NM_001072	All
	UGT1A5	NM_019078	All
	UGT1A4	NM_007120	All
	UGT1A3	NM_019093	All
	UGT1A1	NM_000463	All
	COL6A3	NM_004369	All
	MLPH	NM_024101	All
	HES6	NM_018645	All
	PER2	NM_022817	All
	TRAF3IP1	NM_015650	All
	TWIST2	NM_001271893	All
	HDAC4	NM_006037	All
	NDUFA10	NM_004544	All
	CAPN10	NM_023083	All
	KIF1A	NM_001244008	All
	AGXT	NM_000030	All
	PASK	NM_001252119	All
	ANO7	NM_001001891	All
	HDLBP	NM_203346	All
	D2HGDH	NM_152783	All
	PDCD1	NM_005018	All
	CHL1	NM_006614	All
	CNTN6	NM_014461	All
	CNTN4	NM_175607	All
	TRNT1	NM_182916	All
	CRBN	NM_016302	All
	SUMF1	NM_182760	All
	ITPR1	NM_001168272	All
	GRM7	NM_181874	All
	CAV3	NM_033337	All
	OXTR	NM_000916	All
	SRGAP3	NM_014850	All
	SETD5	NM_001080517	All
	MTMR14	NM_001077525	All
	OGG1	NM_016820	All
	CIDEC	NM_001199551	All
	CRELD1	NM_001031717	All
	VHL	NM_000551	All
	GHRL	NM_001134944	All
	ATP2B2	NM_001001331	All
	SLC6A11	NM_014229	All
	SLC6A1	NM_003042	All
	ATG7	NM_006395	All
	PPARG	NM_015869	All
	TSEN2	NM_001145392	All
	RAF1	NM_002880	All
	WNT7A	NM_004625	All
	TMEM43	NM_024334	All
	XPC	NM_004628	All
	MRPS25	NM_022497	All
	COLQ	NM_005677	All
	BTD	NM_000060	All
	THRB	NM_000461	All
	RARB	NM_000965	All
	SLC4A7	NM_003615	All
	EOMES	NM_001278182	All
	TGFBR2	NM_001024847	All
	GPD1L	NM_015141	All
	GLB1	NM_000404	All
	CRTAP	NM_006371	All
	MLH1	NM_000249	All
	ITGA9	NM_002207	All
	PLCD1	NM_001130964	All
	DLEC1	NM_007337	All
	MYD88	NM_001172567	All
	SLC22A14	NM_004803	All
	ACVR2B	NM_001106	All
	SCN5A	NM_001160161	All
	SCN10A	NM_006514	All
	SCN11A	NM_014139	All
	CX3CR1	NM_001171174	All
	SLC25A38	NM_017875	All
	CTNNB1	NM_001904	All
	CCK	NM_001174138	All
	KLHL40	NM_152393	All
	CYP8B1	NM_004391	All
	POMGNT2	NM_032806	All
	SNRK	NM_001100594	All
	ABHD5	NM_016006	All
	ZNF35	NM_003420	All
	LARS2	NM_015340	All
	SLC6A20	NM_020208	All
	LZTFL1	NM_020347	All
	FYCO1	NM_024513	All
	XCR1	NM_001024644	All
	CCR1	NM_001295	All
	CCR3	NM_178328	All
	CCR2	NM_001123041	All
	CCR5	NM_001100168	All
	CCRL2	NM_003965	All
	LTF	NM_002343	All
	ALS2CL	NM_147129	All
	TMIE	NM_147196	All
	MYL3	NM_000258	All
	PTH1R	NM_001184744	All
	NBEAL2	NM_015175	All
	SETD2	NM_014159	All
	SCAP	NM_012235	All
	CAMP	NM_004345	All
	TREX1	NM_033629	All
	COL7A1	NM_000094	All
	UQCRC1	NM_003365	All
	SLC26A6	NM_022911	All
	SLC25A20	NM_000387	All
	NDUFAF3	NM_199069	All
	IMPDH2	NM_000884	All
	LAMB2	NM_002292	All
	KLHDC8B	NM_173546	All
	AMT	NM_000481	All
	DAG1	NM_001177639	All
	GMPPB	NM_013334	All
	MST1R	NM_002447	All
	GNAT1	NM_000172	All
	GNAI2	NM_002070	All
	HYAL1	NM_033159	All
	RASSF1	NM_170714	All
	ZMYND10	NM_015896	All
	CISH	NM_145071	All
	DOCK3	NM_004947	All
	ACY1	NM_001198895	All
	POC1A	NM_015426	All
	TLR9	NM_017442	All
	GLYCTK	NM_145262	All
	BAP1	NM_004656	All
	TNNC1	NM_003280	All
	NEK4	NM_003157	All
	ITIH1	NM_002215	All
	ITIH3	NM_002217	All
	ITIH4	NM_002218	All
	RFT1	NM_052859	All
	PRKCD	NM_212539	All
	TKT	NM_001258028	All
	CACNA1D	NM_000720	All
	CHDH	NM_018397	All
	IL17RB	NM_018725	All
	CACNA2D3	NM_018398	All
	WNT5A	NM_001256105	All
	IL17RD	NM_017563	All
	HESX1	NM_003865	All
	ARF4	NM_001660	All
	FLNB	NM_001164317	All
	DNASE1L3	NM_004944	All
	PDHB	NM_000925	All
	FEZF2	NM_018008	All
	ATXN7	NM_001177387	All
	PRICKLE2	NM_198859	All
	MAGI1	NM_001033057	All
	SLC25A26	NM_173471	All
	SUCLG2	NM_003848	All
	UBA3	NM_003968	All
	ARL6IP5	NM_006407	All
	MITF	NM_198159	All
	FOXP1	NM_001244815	All
	PROK2	NM_001126128	All
	ROBO2	NM_002942	All
	ROBO1	NM_002941	All
	GBE1	NM_000158	All
	CHMP2B	NM_014043	All
	POU1F1	NM_001122757	All
	EPHA3	NM_005233	All
	ARL13B	NM_001174150	All
	ARL6	NM_177976	All
	CPOX	NM_000097	All
	TBC1D23	NM_001199198	All
	TFG	NM_001195478	All
	ABI3BP	NM_015429	All
	IMPG2	NM_016247	All
	TRMT10C	NM_017819	All
	ALCAM	NM_001627	All
	CBLB	NM_170662	All
	MYH15	NM_014981	All
	NECTIN3	NM_001243288	All
	CD96	NM_005816	All
	BTLA	NM_181780	All
	DRD3	NM_000796	All
	ZNF80	NM_007136	All
	GAP43	NM_001130064	All
	ARHGAP31	NM_020754	All
	TMEM39A	NM_018266	All
	NR1I2	NM_022002	All
	GSK3B	NM_002093	All
	NDUFB4	NM_004547	All
	HGD	NM_000187	All
	GTF2E1	NM_005513	All
	POLQ	NM_199420	All
	HCLS1	NM_005335	All
	IQCB1	NM_001023570	All
	SLC15A2	NM_021082	All
	ILDR1	NM_001199799	All
	CD86	NM_175862	All
	CASR	NM_001178065	All
	CSTA	NM_005213	All
	KPNA1	NM_002264	All
	DIRC2	NM_032839	All
	ADCY5	NM_183357	All
	CCDC14	NM_022757	All
	KALRN	NM_001024660	All
	UMPS	NM_000373	All
	MUC13	NM_033049	All
	UROC1	NM_001165974	All
	CHST13	NM_152889	All
	MGLL	NM_001003794	All
	RUVBL1	NM_003707	All
	GATA2	NM_032638	All
	RAB7A	NM_004637	All
	ACAD9	NM_014049	All
	GP9	NM_000174	All
	CNBP	NM_001127192	All
	MBD4	NM_003925	All
	RHO	NM_000539	All
	PLXND1	NM_015103	All
	TRH	NM_007117	All
	COL6A5	NM_001278298	All
	PIK3R4	NM_014602	All
	ATP2C1	NM_001199180	All
	MRPL3	NM_007208	All
	NPHP3	NM_153240	All
	BFSP2	NM_003571	All
	TOPBP1	NM_007027	All
	TF	NM_001063	All
	SLCO2A1	NM_005630	All
	RYK	NM_001005861	All
	CEP63	NM_025180	All
	PCCB	NM_000532	All
	STAG1	NM_005862	All
	SLC35G2	NM_001097600	All
	IL20RB	NM_144717	All
	A4GNT	NM_016161	All
	PIK3CB	NM_006219	All
	FOXL2	NM_023067	All
	MRPS22	NM_020191	All
	CLSTN2	NM_022131	All
	ATR	NM_001184	All
	TRPC1	NM_001251845	All
	CHST2	NM_004267	All
	SLC9A9	NM_173653	All
	PLOD2	NM_182943	All
	ZIC4	NM_001168378	All
	ZIC1	NM_003412	All
	AGTR1	NM_004835	All
	HPS3	NM_032383	All
	WWTR1	NM_001168280	All
	CLRN1	NM_001195794	All
	P2RY12	NM_176876	All
	AADACL2	NM_207365	All
	AADAC	NM_001086	All
	MBNL1	NM_207293	All
	DHX36	NM_020865	All
	MME	NM_007288	All
	SLC33A1	NM_004733	All
	GMPS	NM_003875	All
	RSRC1	NM_001271838	All
	GFM1	NM_024996	All
	IL12A	NM_000882	All
	IFT80	NM_020800	All
	B3GALNT1	NM_033169	All
	SI	NM_001041	All
	BCHE	NM_000055	All
	SERPINI2	NM_001012303	All
	PDCD10	NM_145860	All
	SERPINI1	NM_001122752	All
	SLC2A2	NM_000340	All
	GHSR	NM_198407	All
	TNFSF10	NM_003810	All
	SPATA16	NM_031955	All
	NLGN1	NM_014932	All
	TBL1XR1	NM_024665	All
	GNB4	NM_021629	All
	MRPL47	NM_020409	All
	CCDC39	NM_181426	All
	DNAJC19	NM_145261	All
	SOX2	NM_003106	All
	MCCC1	NM_020166	All
	MCF2L2	NM_015078	All
	KLHL6	NM_130446	All
	PARL	NM_018622	All
	ABCC5	NM_005688	All
	HTR3C	NM_130770	All
	EIF2B5	NM_003907	All
	ALG3	NM_005787	All
	EIF4G1	NM_001194947	All
	CLCN2	NM_004366	All
	THPO	NM_000460	All
	EHHADH	NM_001966	All
	MAP3K13	NM_004721	All
	LIPH	NM_139248	All
	CRYGS	NM_017541	All
	AHSG	NM_001622	All
	HRG	NM_000412	All
	KNG1	NM_001102416	All
	ADIPOQ	NM_004797	All
	MASP1	NM_001879	All
	SST	NM_001048	All
	BCL6	NM_001706	All
	LPP	NM_005578	All
	TP63	NM_003722	All
	P3H2	NM_018192	All
	CLDN1	NM_021101	All
	CLDN16	NM_006580	All
	CCDC50	NM_178335	All
	ATP13A4	NM_032279	All
	OPA1	NM_130837	All
	APOD	NM_001647	All
	TFRC	NM_001128148	All
	PCYT1A	NM_005017	All
	TM4SF19	NM_001204897	All
	RNF168	NM_152617	All
	MELTF	NM_005929	All
	DLG1	NM_004087	All
	RUBCN	NM_014687	All
	PDE6B	NM_000283	All
	ATP5ME	NM_007100	All
	GAK	NM_005255	All
	IDUA	NM_000203	All
	SLC26A1	NM_022042	All
	FGFRL1	NM_001004358	All
	RNF212	NM_001131034	All
	UVSSA	NM_020894	All
	SLBP	NM_006527	All
	FGFR3	NM_001163213	All
	LETM1	NM_012318	All
	NSD2	NM_001042424	All
	NELFA	NM_005663	All
	NAT8L	NM_178557	All
	SH3BP2	NM_001145856	All
	ADD1	NM_014189	All
	GRK4	NM_182982	All
	HTT	NM_002111	All
	DOK7	NM_173660	All
	LRPAP1	NM_002337	All
	ADRA2C	NM_000683	All
	MSX1	NM_002448	All
	EVC2	NM_147127	All
	EVC	NM_153717	All
	WFS1	NM_006005	All
	PPP2R2C	NM_181876	All
	KIAA0232	NM_001100590	All
	CPZ	NM_001014447	All
	HMX1	NM_018942	All
	SLC2A9	NM_020041	All
	WDR1	NM_017491	All
	CLNK	NM_052964	All
	RAB28	NM_001017979	All
	NKX3-2	NM_001189	All
	CC2D2A	NM_001080522	All
	BST1	NM_004334	All
	CD38	NM_001775	All
	FGFBP1	NM_005130	All
	PROM1	NM_006017	All
	QDPR	NM_000320	All
	KCNIP4	NM_001035003	All
	ADGRA3	NM_145290	All
	PPARGC1A	NM_013261	All
	SOD3	NM_003102	All
	SEPSECS	NM_016955	All
	SLC34A2	NM_006424	All
	CCKAR	NM_000730	All
	STIM2	NM_001169118	All
	DTHD1	NM_001170700	All
	TBC1D1	NM_015173	All
	TLR10	NM_001017388	All
	TLR1	NM_003263	All
	TLR6	NM_006068	All
	WDR19	NM_025132	All
	KLB	NM_175737	All
	LIAS	NM_006859	All
	CHRNA9	NM_017581	All
	NSUN7	NM_024677	All
	UCHL1	NM_004181	All
	PHOX2B	NM_003924	All
	GRXCR1	NM_001080476	All
	GABRG1	NM_173536	All
	GABRA2	NM_000807	All
	COX7B2	NM_130902	All
	GABRA4	NM_001204266	All
	GABRB1	NM_000812	All
	ATP10D	NM_020453	All
	CORIN	NM_006587	All
	CNGA1	NM_001142564	All
	SGCB	NM_000232	All
	USP46	NM_022832	All
	FIP1L1	NM_001134937	All
	PDGFRA	NM_006206	All
	KIT	NM_000222	All
	KDR	NM_002253	All
	SRD5A3	NM_024592	All
	TMEM165	NM_018475	All
	CLOCK	NM_004898	All
	NMU	NM_006681	All
	CEP135	NM_025009	All
	PPAT	NM_002703	All
	SRP72	NM_006947	All
	IGFBP7	NM_001553	All
	EPHA5	NM_004439	All
	GNRHR	NM_000406	All
	TMPRSS11A	NM_182606	All
	UGT2A2	NM_001105677	All
	UGT2A1	NM_001252274	All
	SULT1B1	NM_014465	All
	SULT1E1	NM_005420	All
	HTN3	NM_000200	All
	MUC7	NM_152291	All
	ENAM	NM_031889	All
	DCK	NM_000788	All
	SLC4A4	NM_001134742	All
	GC	NM_001204307	All
	NPFFR2	NM_004885	All
	ALB	NM_000477	All
	AFP	NM_001134	All
	CXCL8	NM_000584	All
	CXCL5	NM_002994	All
	BTC	NM_001729	All
	ODAPH	NM_001206981	All
	CXCL10	NM_001565	All
	CXCL11	NM_005409	All
	SCARB2	NM_005506	All
	SHROOM3	NM_020859	All
	MRPL1	NM_020236	All
	FRAS1	NM_025074	All
	BMP2K	NM_198892	All
	GK2	NM_033214	All
	ANTXR2	NM_001145794	All
	HNRNPD	NM_031370	All
	HNRNPDL	NM_031372	All
	COQ2	NM_015697	All
	HELQ	NM_133636	All
	ABRAXAS1	NM_139076	All
	CDS1	NM_001263	All
	WDFY3	NM_014991	All
	ARHGAP24	NM_001025616	All
	MAPK10	NM_002753	All
	PTPN13	NM_080685	All
	AFF1	NM_001166693	All
	HSD17B11	NM_016245	All
	DSPP	NM_014208	All
	DMP1	NM_004407	All
	IBSP	NM_004967	All
	SPP1	NM_001040058	All
	PKD2	NM_000297	All
	ABCG2	NM_004827	All
	SNCA	NM_001146055	All
	GRID2	NM_001510	All
	SMARCAD1	NM_001128430	All
	PDLIM5	NM_001256426	All
	BMPR1B	NM_001256793	All
	UNC5C	NM_003728	All
	EIF4E	NM_001130678	All
	ADH4	NM_000670	All
	ADH6	NM_001102470	All
	ADH1A	NM_000667	All
	ADH7	NM_001166504	All
	MTTP	NM_000253	All
	BANK1	NM_017935	All
	NFKB1	NM_003998	All
	MANBA	NM_005908	All
	TACR3	NM_001059	All
	TET2	NM_001127208	All
	AIMP1	NM_001142415	All
	DKK2	NM_014421	All
	CYP2U1	NM_183075	All
	HADH	NM_001184705	All
	LEF1	NM_016269	All
	ETNPPL	NM_031279	All
	COL25A1	NM_198721	All
	CFI	NM_000204	All
	GAR1	NM_032993	All
	RRH	NM_006583	All
	LRIT3	NM_198506	All
	EGF	NM_001963	All
	PITX2	NM_001204398	All
	LARP7	NM_015454	All
	ANK2	NM_001148	All
	UGT8	NM_001128174	All
	PRSS12	NM_003619	All
	MYOZ2	NM_016599	All
	FABP2	NM_000134	All
	MAD2L1	NM_002358	All
	PRDM5	NM_018699	All
	ANXA5	NM_001154	All
	CCNA2	NM_001237	All
	BBS7	NM_176824	All
	TRPC3	NM_001130698	All
	IL2	NM_000586	All
	IL21	NM_021803	All
	BBS12	NM_152618	All
	FGF2	NM_002006	All
	NUDT6	NM_007083	All
	FAT4	NM_024582	All
	SLC25A31	NM_031291	All
	MFSD8	NM_152778	All
	PABPC4L	NM_001114734	All
	PCDH18	NM_019035	All
	NDUFC1	NM_001184990	All
	MGST2	NM_002413	All
	UCP1	NM_021833	All
	FREM3	NM_001168235	All
	HHIP	NM_022475	All
	SMAD1	NM_005900	All
	MMAA	NM_172250	All
	EDNRA	NM_001957	All
	PRMT9	NM_138364	All
	NR3C2	NM_000901	All
	LRBA	NM_006726	All
	FBXW7	NM_033632	All
	TRIM2	NM_015271	All
	TLR2	NM_003264	All
	DCHS2	NM_001142552	All
	FGB	NM_005141	All
	FGA	NM_000508	All
	FGG	NM_021870	All
	LRAT	NM_004744	All
	NPY2R	NM_000910	All
	TDO2	NM_005651	All
	PDGFC	NM_016205	All
	GLRB	NM_000824	All
	ETFDH	NM_004453	All
	NPY1R	NM_000909	All
	MSMO1	NM_006745	All
	CPE	NM_001873	All
	TLL1	NM_012464	All
	PALLD	NM_001166108	All
	NEK1	NM_001199397	All
	HAND2	NM_021973	All
	HPGD	NM_000860	All
	AGA	NM_000027	All
	TENM3	NM_001080477	All
	DCTD	NM_001012732	All
	TRAPPC11	NM_021942	All
	IRF2	NM_002199	All
	CASP3	NM_032991	All
	SLC25A4	NM_001151	All
	PDLIM3	NM_014476	All
	TLR3	NM_003265	All
	CYP4V2	NM_207352	All
	KLKB1	NM_000892	All
	F11	NM_000128	All
	MTNR1A	NM_005958	All
	AHRR	NM_001242412	All
	SLC6A19	NM_001003841	All
	SLC6A18	NM_182632	All
	TERT	NM_198253	All
	SLC6A3	NM_001044	All
	NDUFS6	NM_004553	All
	IRX4	NM_016358	All
	ADAMTS16	NM_139056	All
	NSUN2	NM_017755	All
	MTRR	NM_024010	All
	CCT5	NM_012073	All
	ROPN1L	NM_001201466	All
	CTNND2	NM_001332	All
	DNAH5	NM_001369	All
	TRIO	NM_007118	All
	ANKH	NM_054027	All
	RETREG1	NM_001034850	All
	DROSHA	NM_013235	All
	NPR3	NM_001204375	All
	SLC45A2	NM_016180	All
	AMACR	NM_001167595	All
	RAD1	NM_002853	All
	AGXT2	NM_031900	All
	PRLR	NM_000949	All
	SPEF2	NM_024867	All
	IL7R	NM_002185	All
	SLC1A3	NM_004172	All
	NIPBL	NM_133433	All
	CPLANE1	NM_023073	All
	NUP155	NM_153485	All
	GDNF	NM_001190468	All
	LIFR	NM_002310	All
	OSMR	NM_003999	All
	C9	NM_001737	All
	DAB2	NM_001343	All
	PTGER4	NM_000958	All
	C7	NM_000587	All
	C6	NM_000065	All
	OXCT1	NM_000436	All
	GHR	NM_000163	All
	SELENOP	NM_005410	All
	NNT	NM_182977	All
	FGF10	NM_004465	All
	MRPS30	NM_016640	All
	HCN1	NM_021072	All
	ISL1	NM_002202	All
	ITGA2	NM_002203	All
	MOCS2	NM_004531	All
	NDUFS4	NM_002495	All
	HSPB3	NM_006308	All
	CCNO	NM_021147	All
	IL31RA	NM_139017	All
	MAP3K1	NM_005921	All
	PDE4D	NM_001104631	All
	ERCC8	NM_000082	All
	KIF2A	NM_001098511	All
	HTR1A	NM_000524	All
	SREK1	NM_001077199	All
	MAST4	NM_001164664	All
	PIK3R1	NM_181523	All
	SLC30A5	NM_022902	All
	MRPS36	NM_033281	All
	CDK7	NM_001799	All
	MARVELD2	NM_001038603	All
	BDP1	NM_018429	All
	MCCC2	NM_022132	All
	CARTPT	NM_004291	All
	MRPS27	NM_015084	All
	ARHGEF28	NM_001080479	All
	HEXB	NM_000521	All
	HMGCR	NM_000859	All
	COL4A3BP	NM_001130105	All
	IQGAP2	NM_006633	All
	F2R	NM_001992	All
	F2RL1	NM_005242	All
	AGGF1	NM_018046	All
	PDE8B	NM_003719	All
	AP3B1	NM_003664	All
	ARSB	NM_000046	All
	DMGDH	NM_013391	All
	BHMT	NM_001713	All
	HOMER1	NM_004272	All
	THBS4	NM_003248	All
	DHFR	NM_000791	All
	MSH3	NM_002439	All
	XRCC4	NM_022406	All
	VCAN	NM_004385	All
	COX7C	NM_001867	All
	RASA1	NM_002890	All
	MEF2C	NM_001193347	All
	ADGRV1	NM_032119	All
	NR2F1	NM_005654	All
	TTC37	NM_014639	All
	PCSK1	NM_000439	All
	CAST	NM_001042440	All
	ERAP1	NM_016442	All
	ERAP2	NM_001130140	All
	SLCO4C1	NM_180991	All
	SLCO6A1	NM_173488	All
	SLC25A46	NM_138773	All
	TSLP	NM_033035	All
	WDR36	NM_139281	All
	CAMK4	NM_001744	All
	APC	NM_000038	All
	DMXL1	NM_005509	All
	HSD17B4	NM_000414	All
	LOX	NM_002317	All
	SNCAIP	NM_005460	All
	CEP120	NM_153223	All
	ALDH7A1	NM_001201377	All
	LMNB1	NM_005573	All
	MEGF10	NM_001256545	All
	FBN2	NM_001999	All
	HINT1	NM_005340	All
	FNIP1	NM_133372	All
	IL3	NM_000588	All
	CSF2	NM_000758	All
	SLC22A4	NM_003059	All
	SLC22A5	NM_003060	All
	IRF1	NM_002198	All
	IL5	NM_000879	All
	RAD50	NM_005732	All
	IL13	NM_002188	All
	IL4	NM_000589	All
	GDF9	NM_005260	All
	UQCRQ	NM_014402	All
	TCF7	NM_003202	All
	CDKL3	NM_001113575	All
	UBE2B	NM_003337	All
	SAR1B	NM_016103	All
	CATSPER3	NM_178019	All
	PITX1	NM_002653	All
	IL9	NM_000590	All
	TGFBI	NM_000358	All
	TRPC7	NM_020389	All
	KLHL3	NM_017415	All
	HNRNPA0	NM_006805	All
	MYOT	NM_006790	All
	REEP2	NM_001271803	All
	HSPA9	NM_004134	All
	SIL1	NM_022464	All
	MATR3	NM_018834	All
	SLC23A1	NM_152685	All
	TMEM173	NM_198282	All
	HBEGF	NM_001945	All
	SRA1	NM_001253764	All
	APBB3	NM_133172	All
	CD14	NM_000591	All
	NDUFA2	NM_002488	All
	HARS	NM_002109	All
	HARS2	NM_012208	All
	PCDHA1	NM_018900	All
	PCDHA2	NM_018905	All
	PCDHA3	NM_018906	All
	PCDHA4	NM_018907	All
	PCDHA5	NM_018908	All
	PCDHA6	NM_018909	All
	PCDHA7	NM_018910	All
	PCDHA8	NM_018911	All
	PCDHA9	NM_031857	All
	PCDHA10	NM_018901	All
	PCDHA11	NM_018902	All
	PCDHA12	NM_018903	All
	PCDHA13	NM_018904	All
	PCDHAC1	NM_018898	All
	PCDHAC2	NM_018899	All
	SLC25A2	NM_031947	All
	DIAPH1	NM_005219	All
	SPRY4	NM_030964	All
	FGF1	NM_001257207	All
	ARHGAP26	NM_015071	All
	NR3C1	NM_001018076	All
	LARS	NM_020117	All
	POU4F3	NM_002700	All
	PPP2R2B	NM_181675	All
	STK32A	NM_001112724	All
	SPINK1	NM_003122	All
	SCGB3A2	NM_054023	All
	SPINK5	NM_001127698	All
	FBXO38	NM_030793	All
	ADRB2	NM_000024	All
	SH3TC2	NM_024577	All
	PPARGC1B	NM_133263	All
	PDE6A	NM_000440	All
	SLC26A2	NM_000112	All
	CSF1R	NM_005211	All
	PDGFRB	NM_002609	All
	TCOF1	NM_001135243	All
	NDST1	NM_001543	All
	SYNPO	NM_001166208	All
	IRGM	NM_001145805	All
	GPX3	NM_002084	All
	GM2A	NM_000405	All
	SLC36A2	NM_181776	All
	GLRA1	NM_001146040	All
	GRIA1	NM_001258022	All
	HAND1	NM_004821	All
	MRPL22	NM_014180	All
	SGCD	NM_001128209	All
	HAVCR1	NM_001173393	All
	ITK	NM_005546	All
	NIPAL4	NM_001099287	All
	ADAM19	NM_033274	All
	IL12B	NM_002187	All
	FABP6	NM_001130958	All
	GABRB2	NM_021911	All
	GABRA6	NM_000811	All
	GABRA1	NM_001127645	All
	GABRG2	NM_198903	All
	WWC1	NM_001161661	All
	RARS	NM_002887	All
	SLIT3	NM_001271946	All
	FOXI1	NM_012188	All
	KCNMB1	NM_004137	All
	GABRP	NM_014211	All
	NPM1	NM_002520	All
	FBXW11	NM_012300	All
	STK10	NM_005990	All
	SH3PXD2B	NM_001017995	All
	NKX2-5	NM_004387	All
	DRD1	NM_000794	All
	HRH2	NM_001131055	All
	CPLX2	NM_001008220	All
	SNCB	NM_003085	All
	TSPAN17	NM_012171	All
	UIMC1	NM_001199298	All
	FGFR4	NM_213647	All
	NSD1	NM_022455	All
	SLC34A1	NM_003052	All
	F12	NM_000505	All
	B4GALT7	NM_007255	All
	PROP1	NM_006261	All
	NHP2	NM_017838	All
	PHYKPL	NM_153373	All
	GRM6	NM_000843	All
	ADAMTS2	NM_014244	All
	HNRNPH1	NM_001257293	All
	LTC4S	NM_145867	All
	SQSTM1	NM_003900	All
	GFPT2	NM_005110	All
	FLT4	NM_182925	All
	MGAT1	NM_002406	All
	IRF4	NM_002460	All
	HUS1B	NM_148959	All
	FOXF2	NM_001452	All
	FOXC1	NM_001453	All
	SERPINB6	NM_001271822	All
	NQO2	NM_000904	All
	FARS2	NM_006567	All
	F13A1	NM_000129	All
	DSP	NM_004415	All
	TFAP2A	NM_003220	All
	GCNT2	NM_145655	All
	MAK	NM_001242957	All
	GCM2	NM_004752	All
	NEDD9	NM_006403	All
	ADTRP	NM_001143948	All
	EDN1	NM_001955	All
	PHACTR1	NM_001242648	All
	SIRT5	NM_012241	All
	DTNBP1	NM_032122	All
	MYLIP	NM_013262	All
	ATXN1	NM_001128164	All
	FAM8A1	NM_016255	All
	NHLRC1	NM_198586	All
	TPMT	NM_000367	All
	PRL	NM_001163558	All
	DCDC2	NM_016356	All
	KAAG1	NM_181337	All
	ALDH5A1	NM_170740	All
	KIAA0319	NM_014809	All
	SLC17A1	NM_005074	All
	SLC17A3	NM_001098486	All
	HIST1H4B	NM_003544	All
	HFE	NM_000410	All
	HIST1H2AE	NM_021052	All
	BTN1A1	NM_001732	All
	PGBD1	NM_001184743	All
	GPX6	NM_182701	All
	ITPR3	NM_002224	All
	HMGA1	NM_002131	All
	RPS10-NUDT3	NM_001202470	All
	RPS10	NM_001014	All
	UHRF1BP1	NM_017754	All
	ANKS1A	NM_015245	All
	PPARD	NM_006238	All
	FANCE	NM_021922	All
	TULP1	NM_003322	All
	FKBP5	NM_004117	All
	CLPS	NM_001832	All
	LHFPL5	NM_182548	All
	PNPLA1	NM_001145717	All
	CDKN1A	NM_078467	All
	BTBD9	NM_001099272	All
	GLO1	NM_006708	All
	DNAH8	NM_001206927	All
	GLP1R	NM_002062	All
	KIF6	NM_145027	All
	MOCS1	NM_005943	All
	UNC5CL	NM_173561	All
	APOBEC2	NM_006789	All
	TREM2	NM_018965	All
	PGC	NM_002630	All
	GUCA1A	NM_000409	All
	GUCA1B	NM_002098	All
	MRPS10	NM_018141	All
	TRERF1	NM_033502	All
	PRPH2	NM_000322	All
	CNPY3	NM_006586	All
	GNMT	NM_018960	All
	PEX6	NM_000287	All
	PPP2R5D	NM_006245	All
	CUL7	NM_001168370	All
	MRPL2	NM_015950	All
	PTK7	NM_001270398	All
	SLC22A7	NM_153320	All
	ABCC10	NM_001198934	All
	POLR1C	NM_203290	All
	POLH	NM_006502	All
	RSPH9	NM_001193341	All
	MRPS18A	NM_018135	All
	VEGFA	NM_001171623	All
	MRPL14	NM_032111	All
	SLC29A1	NM_001078175	All
	TCTE1	NM_182539	All
	AARS2	NM_020745	All
	RUNX2	NM_001024630	All
	CYP39A1	NM_016593	All
	SLC25A27	NM_004277	All
	PLA2G7	NM_001168357	All
	CD2AP	NM_012120	All
	MUT	NM_000255	All
	RHAG	NM_000324	All
	CRISP2	NM_001142407	All
	TFAP2B	NM_003221	All
	PKHD1	NM_138694	All
	IL17A	NM_002190	All
	IL17F	NM_052872	All
	EFHC1	NM_018100	All
	GSTA4	NM_001512	All
	ICK	NM_014920	All
	GCLC	NM_001498	All
	TINAG	NM_014464	All
	HCRTR2	NM_001526	All
	BMP5	NM_021073	All
	DST	NM_001144769	All
	RAB23	NM_016277	All
	PHF3	NM_015153	All
	EYS	NM_001142800	All
	LMBRD1	NM_018368	All
	COL9A1	NM_001851	All
	RIMS1	NM_014989	All
	KHDC3L	NM_001017361	All
	MTO1	NM_133645	All
	SLC17A5	NM_012434	All
	CD109	NM_133493	All
	COL12A1	NM_004370	All
	COX7A2	NM_001865	All
	MYO6	NM_004999	All
	IMPG1	NM_001563	All
	HTR1B	NM_000863	All
	PHIP	NM_017934	All
	LCA5	NM_001122769	All
	ELOVL4	NM_022726	All
	BCKDHB	NM_183050	All
	TPBG	NM_001166392	All
	NT5E	NM_002526	All
	SYNCRIP	NM_006372	All
	CGA	NM_001252383	All
	SLC35A1	NM_006416	All
	RARS2	NM_020320	All
	CNR1	NM_016083	All
	GABRR1	NM_002042	All
	GABRR2	NM_002043	All
	MDN1	NM_014611	All
	EPHA7	NM_004440	All
	NDUFAF4	NM_014165	All
	FBXL4	NM_012160	All
	SIM1	NM_005068	All
	ASCC3	NM_006828	All
	GRIK2	NM_021956	All
	HACE1	NM_020771	All
	LIN28B	NM_001004317	All
	PDSS2	NM_020381	All
	SOBP	NM_018013	All
	SEC63	NM_007214	All
	OSTM1	NM_014028	All
	NR2E1	NM_003269	All
	SNX3	NM_003795	All
	ZBTB24	NM_014797	All
	FIG4	NM_014845	All
	DDO	NM_003649	All
	SLC22A16	NM_033125	All
	CDK19	NM_015076	All
	REV3L	NM_002912	All
	TRAF3IP2	NM_147686	All
	WISP3	NM_198239	All
	LAMA4	NM_001105206	All
	FRK	NM_002031	All
	COL10A1	NM_000493	All
	TSPYL1	NM_003309	All
	DSE	NM_001080976	All
	RSPH4A	NM_001010892	All
	RFX6	NM_173560	All
	ROS1	NM_002944	All
	DCBLD1	NM_173674	All
	GOPC	NM_020399	All
	CEP85L	NM_001178035	All
	PLN	NM_002667	All
	FABP7	NM_001446	All
	TRDN	NM_006073	All
	NKAIN2	NM_001040214	All
	SOGA3	NM_001012279	All
	PTPRK	NM_001135648	All
	LAMA2	NM_000426	All
	ARG1	NM_000045	All
	MED23	NM_004830	All
	ENPP1	NM_006208	All
	CTGF	NM_001901	All
	TAAR9	NM_175057	All
	TAAR6	NM_175067	All
	VNN1	NM_004666	All
	RPS12	NM_001016	All
	EYA4	NM_172105	All
	TCF21	NM_003206	All
	SGK1	NM_001143676	All
	ALDH8A1	NM_022568	All
	HBS1L	NM_006620	All
	MYB	NM_001130173	All
	AHI1	NM_001134830	All
	PDE7B	NM_018945	All
	PEX7	NM_000288	All
	IL20RA	NM_014432	All
	IFNGR1	NM_000416	All
	TNFAIP3	NM_001270507	All
	CITED2	NM_001168389	All
	HIVEP2	NM_006734	All
	PEX3	NM_003630	All
	FUCA2	NM_032020	All
	PLAGL1	NM_001080954	All
	STX11	NM_003764	All
	UTRN	NM_007124	All
	EPM2A	NM_005670	All
	GRM1	NM_001278064	All
	STXBP5	NM_139244	All
	TAB2	NM_015093	All
	PCMT1	NM_001252049	All
	IYD	NM_001164694	All
	RMND1	NM_017909	All
	CCDC170	NM_025059	All
	ESR1	NM_001122740	All
	SYNE1	NM_182961	All
	VIP	NM_003381	All
	OPRM1	NM_001008505	All
	TFB1M	NM_016020	All
	ARID1B	NM_020732	All
	SERAC1	NM_032861	All
	GTF2H5	NM_207118	All
	SYTL3	NM_001242384	All
	SOD2	NM_001024465	All
	ACAT2	NM_005891	All
	TCP1	NM_030752	All
	MRPL18	NM_014161	All
	IGF2R	NM_000876	All
	SLC22A1	NM_003057	All
	SLC22A2	NM_003058	All
	SLC22A3	NM_021977	All
	PRKN	NM_004562	All
	PACRG	NM_152410	All
	QKI	NM_006775	All
	PDE10A	NM_001130690	All
	TBXT	NM_003181	All
	MPC1	NM_001270879	All
	RNASET2	NM_003730	All
	CCR6	NM_004367	All
	SMOC2	NM_022138	All
	THBS2	NM_003247	All
	TCTE3	NM_174910	All
	DLL1	NM_005618	All
	TBP	NM_003194	All
	FAM20C	NM_020223	All
	DNAAF5	NM_017802	All
	CYP2W1	NM_017781	All
	MAD1L1	NM_001013837	All
	NUDT1	NM_198949	All
	CHST12	NM_001243795	All
	LFNG	NM_001040167	All
	BRAT1	NM_152743	All
	CARD11	NM_032415	All
	AP5Z1	NM_014855	All
	RBAK-RBAKDN	NM_001204513	All
	ACTB	NM_001101	All
	RAC1	NM_018890	All
	C1GALT1	NM_020156	All
	GLCCI1	NM_138426	All
	NDUFA4	NM_002489	All
	THSD7A	NM_015204	All
	ETV1	NM_001163147	All
	AGMO	NM_001004320	All
	ISPD	NM_001101426	All
	AHR	NM_001621	All
	PRPS1L1	NM_175886	All
	HDAC9	NM_178425	All
	TWIST1	NM_000474	All
	ABCB5	NM_001163941	All
	SP8	NM_182700	All
	DNAH11	NM_001277115	All
	IL6	NM_000600	All
	FAM126A	NM_032581	All
	KLHL7	NM_001031710	All
	NPY	NM_000905	All
	MPP6	NM_016447	All
	GSDME	NM_001127453	All
	CYCS	NM_018947	All
	HNRNPA2B1	NM_031243	All
	SNX10	NM_001199835	All
	HOXA1	NM_005522	All
	HOXA2	NM_006735	All
	HOXA4	NM_002141	All
	HOXA10	NM_018951	All
	HOXA11	NM_005523	All
	HOXA13	NM_000522	All
	TRIL	NM_014817	All
	FKBP14	NM_017946	All
	NOD1	NM_006092	All
	GARS	NM_002047	All
	INMT	NM_006774	All
	AQP1	NM_198098	All
	GHRHR	NM_000823	All
	NT5C3A	NM_001002010	All
	BBS9	NM_198428	All
	BMPER	NM_133468	All
	AOAH	NM_001177506	All
	NME8	NM_016616	All
	POU6F2	NM_007252	All
	MPLKIP	NM_138701	All
	SUGCT	NM_001193313	All
	GLI3	NM_000168	All
	MRPL32	NM_031903	All
	BLVRA	NM_000712	All
	MRPS24	NM_032014	All
	PGAM2	NM_000290	All
	GCK	NM_033507	All
	NPC1L1	NM_013389	All
	OGDH	NM_002541	All
	MYO1G	NM_033054	All
	CCM2	NM_001029835	All
	RAMP3	NM_005856	All
	IGFBP1	NM_000596	All
	IGFBP3	NM_001013398	All
	TNS3	NM_022748	All
	PKD1L1	NM_138295	All
	ABCA13	NM_152701	All
	ZPBP	NM_007009	All
	IKZF1	NM_006060	All
	DDC	NM_000790	All
	GRB10	NM_001001549	All
	EGFR	NM_005228	All
	ASL	NM_000048	All
	KCTD7	NM_153033	All
	AUTS2	NM_015570	All
	FZD9	NM_003508	All
	MLXIPL	NM_032951	All
	ELN	NM_000501	All
	LIMK1	NM_002314	All
	RFC2	NM_181471	All
	HIP1	NM_005338	All
	CCL26	NM_006072	All
	RHBDD2	NM_001040456	All
	POR	NM_000941	All
	MAGI2	NM_012301	All
	CD36	NM_001127443	All
	HGF	NM_000601	All
	CACNA2D1	NM_000722	All
	SEMA3E	NM_012431	All
	SEMA3A	NM_006080	All
	GRM3	NM_000840	All
	DMTF1	NM_001142327	All
	ABCB4	NM_018849	All
	ABCB1	NM_000927	All
	SLC25A40	NM_018843	All
	SRI	NM_003130	All
	STEAP4	NM_024636	All
	FZD1	NM_003505	All
	AKAP9	NM_005751	All
	CYP51A1	NM_000786	All
	KRIT1	NM_194456	All
	GATAD1	NM_021167	All
	PEX1	NM_000466	All
	SAMD9	NM_001193307	All
	CALCR	NM_001742	All
	COL1A2	NM_000089	All
	SGCE	NM_001099400	All
	PON1	NM_000446	All
	PON3	NM_000940	All
	PON2	NM_000305	All
	PDK4	NM_002612	All
	SLC25A13	NM_001160210	All
	DLX6	NM_005222	All
	DLX5	NM_005221	All
	NPTX2	NM_002523	All
	TRRAP	NM_001244580	All
	PTCD1	NM_015545	All
	CYP3A7-CYP3A51P	NM_001256497	All
	CYP3A7	NM_000765	All
	CYP3A43	NM_022820	All
	GJC3	NM_181538	All
	AP4M1	NM_004722	All
	PCOLCE	NM_002593	All
	TFR2	NM_003227	All
	EPO	NM_000799	All
	ACHE	NM_000665	All
	SERPINE1	NM_000602	All
	AP1S1	NM_001283	All
	PLOD3	NM_001084	All
	SLC26A5	NM_198999	All
	RELN	NM_173054	All
	KMT2E	NM_018682	All
	NAMPT	NM_005746	All
	PIK3CG	NM_002649	All
	COG5	NM_006348	All
	SLC26A4	NM_000441	All
	SLC26A3	NM_000111	All
	DLD	NM_000108	All
	LAMB1	NM_002291	All
	IMMP2L	NM_001244606	All
	DOCK4	NM_014705	All
	IFRD1	NM_001007245	All
	PPP1R3A	NM_002711	All
	FOXP2	NM_148898	All
	CAV1	NM_001753	All
	MET	NM_001127500	All
	ST7	NM_021908	All
	CFTR	NM_000492	All
	CTTNBP2	NM_033427	All
	KCND2	NM_012281	All
	TSPAN12	NM_012338	All
	PTPRZ1	NM_002851	All
	AASS	NM_005763	All
	TAS2R16	NM_016945	All
	SLC13A1	NM_022444	All
[truncated: 3,815 more rows]
